# Supplementary material for: A new species of Longicoelotes (Araneae, Agelenidae) from China, with the first description of the male of L. kulianganus (Chamberlin, 1924)
Source: Zookeys. 2017 Jul 25;(686):137–47. doi: 10.3897/zookeys.686.11711 (PMC5672569; doi:10.3897/zookeys.686.11711)
Supplement: XML Treatment for Longicoelotes [file zookeys.686.11711-treatment1.xml]

<!DOCTYPE tp:taxon-treatment
  PUBLIC "-//TaxonX//DTD Taxonomic Treatment Publishing DTD v0 20100105//EN" "tax-treatment-NSO.dtd">
<tp:taxon-treatment xmlns:tp="http://www.plazi.org/taxpub"><tp:treatment-meta><kwd-group><label>Taxon classification</label><kwd><named-content xmlns:xlink="http://www.w3.org/1999/xlink" content-type="kingdom">Animalia</named-content></kwd><kwd><named-content xmlns:xlink="http://www.w3.org/1999/xlink" content-type="order">ORDO</named-content></kwd><kwd><named-content xmlns:xlink="http://www.w3.org/1999/xlink" content-type="family">FAMILIA</named-content></kwd></kwd-group><mixed-citation publication-type="journal"><person-group><name><surname>Zhang</surname><given-names>Xiaoqing</given-names></name><name><surname>Zhao</surname><given-names>Zhe</given-names></name></person-group><article-title>A new species of <italic><tp:taxon-name><tp:taxon-name-part taxon-name-part-type="genus" reg="Longicoelotes">Longicoelotes</tp:taxon-name-part></tp:taxon-name></italic> (<tp:taxon-name><tp:taxon-name-part taxon-name-part-type="order">Araneae</tp:taxon-name-part></tp:taxon-name>, <tp:taxon-name><tp:taxon-name-part taxon-name-part-type="family">Agelenidae</tp:taxon-name-part></tp:taxon-name>) from China, with the first description of the male of <italic><tp:taxon-name><tp:taxon-name-part taxon-name-part-type="genus" reg="Longicoelotes">L.</tp:taxon-name-part> <tp:taxon-name-part taxon-name-part-type="species" reg="kulianganus">kulianganus</tp:taxon-name-part></tp:taxon-name></italic> (Chamberlin, 1924)</article-title><source>Zookeys</source><day>25</day><month>7</month><year>2017</year><volume>2017</volume><issue>686</issue><fpage>137</fpage><lpage>147</lpage><pub-id pub-id-type="doi">10.3897/zookeys.686.11711</pub-id></mixed-citation></tp:treatment-meta><tp:nomenclature><label>Genus</label><tp:taxon-name>
            <tp:taxon-name-part taxon-name-part-type="genus" reg="Longicoelotes">Longicoelotes</tp:taxon-name-part>
          </tp:taxon-name><tp:taxon-authority>Wang, 2002</tp:taxon-authority><tp:nomenclature-citation-list><tp:nomenclature-citation><tp:taxon-name>
                <tp:taxon-name-part taxon-name-part-type="genus" reg="Longicoelotes">Longicoelotes</tp:taxon-name-part>
              </tp:taxon-name><comment>Wang, 2002: 109. Type species <tp:taxon-name><tp:taxon-name-part taxon-name-part-type="genus" reg="Longicoelotes">Longicoelotes</tp:taxon-name-part> <tp:taxon-name-part taxon-name-part-type="species" reg="karschi">karschi</tp:taxon-name-part></tp:taxon-name> Wang, 2002 from Jiangsu Province, China.</comment></tp:nomenclature-citation></tp:nomenclature-citation-list></tp:nomenclature><tp:treatment-sec sec-type="Composition" id="SECID0E2KAC"><title>Composition.</title><p>Four species of <italic><tp:taxon-name><tp:taxon-name-part taxon-name-part-type="genus" reg="Longicoelotes">Longicoelotes</tp:taxon-name-part></tp:taxon-name></italic> in total: they are <italic><tp:taxon-name><tp:taxon-name-part taxon-name-part-type="genus" reg="Longicoelotes">L.</tp:taxon-name-part> <tp:taxon-name-part taxon-name-part-type="species" reg="geei">geei</tp:taxon-name-part></tp:taxon-name></italic> sp. n. (♂♀), <italic><tp:taxon-name><tp:taxon-name-part taxon-name-part-type="genus" reg="Longicoelotes">L.</tp:taxon-name-part> <tp:taxon-name-part taxon-name-part-type="species" reg="karschi">karschi</tp:taxon-name-part></tp:taxon-name></italic> (♂♀), <italic><tp:taxon-name><tp:taxon-name-part taxon-name-part-type="genus" reg="Longicoelotes">L.</tp:taxon-name-part> <tp:taxon-name-part taxon-name-part-type="species" reg="kulianganus">kulianganus</tp:taxon-name-part></tp:taxon-name></italic> (♂♀) from China, and <italic><tp:taxon-name><tp:taxon-name-part taxon-name-part-type="genus" reg="Longicoelotes">L.</tp:taxon-name-part> <tp:taxon-name-part taxon-name-part-type="species" reg="senkakuensis">senkakuensis</tp:taxon-name-part></tp:taxon-name></italic> (Shimojana, 2000) (♀) from Ryukyu Islands.</p></tp:treatment-sec><tp:treatment-sec sec-type="notes" id="SECID0EUMAC"><title>Note.</title><p>
            <italic><tp:taxon-name><tp:taxon-name-part taxon-name-part-type="genus" reg="Longicolotes">Longicolotes</tp:taxon-name-part> <tp:taxon-name-part taxon-name-part-type="species" reg="karschi">karschi</tp:taxon-name-part></tp:taxon-name></italic> is very similar to <italic><tp:taxon-name><tp:taxon-name-part taxon-name-part-type="genus" reg="Longicoelotes">L.</tp:taxon-name-part> <tp:taxon-name-part taxon-name-part-type="species" reg="kulianganus">kulianganus</tp:taxon-name-part></tp:taxon-name></italic> and could be its junior synonym.</p></tp:treatment-sec></tp:taxon-treatment>
