# Supplementary material for: A new species of Longicoelotes (Araneae, Agelenidae) from China, with the first description of the male of L. kulianganus (Chamberlin, 1924)
Source: Zookeys. 2017 Jul 25;(686):137–47. doi: 10.3897/zookeys.686.11711 (PMC5672569; doi:10.3897/zookeys.686.11711)
Supplement: XML Treatment for Longicoelotes geei [file zookeys.686.11711-treatment2.xml]

<!DOCTYPE tp:taxon-treatment
  PUBLIC "-//TaxonX//DTD Taxonomic Treatment Publishing DTD v0 20100105//EN" "tax-treatment-NSO.dtd">
<tp:taxon-treatment xmlns:tp="http://www.plazi.org/taxpub"><tp:treatment-meta><kwd-group><label>Taxon classification</label><kwd><named-content xmlns:xlink="http://www.w3.org/1999/xlink" content-type="kingdom">Animalia</named-content></kwd><kwd><named-content xmlns:xlink="http://www.w3.org/1999/xlink" content-type="order">ORDO</named-content></kwd><kwd><named-content xmlns:xlink="http://www.w3.org/1999/xlink" content-type="family">FAMILIA</named-content></kwd></kwd-group><mixed-citation publication-type="journal"><person-group><name><surname>Zhang</surname><given-names>Xiaoqing</given-names></name><name><surname>Zhao</surname><given-names>Zhe</given-names></name></person-group><article-title>A new species of <italic><tp:taxon-name><tp:taxon-name-part taxon-name-part-type="genus" reg="Longicoelotes">Longicoelotes</tp:taxon-name-part></tp:taxon-name></italic> (<tp:taxon-name><tp:taxon-name-part taxon-name-part-type="order">Araneae</tp:taxon-name-part></tp:taxon-name>, <tp:taxon-name><tp:taxon-name-part taxon-name-part-type="family">Agelenidae</tp:taxon-name-part></tp:taxon-name>) from China, with the first description of the male of <italic><tp:taxon-name><tp:taxon-name-part taxon-name-part-type="genus" reg="Longicoelotes">L.</tp:taxon-name-part> <tp:taxon-name-part taxon-name-part-type="species" reg="kulianganus">kulianganus</tp:taxon-name-part></tp:taxon-name></italic> (Chamberlin, 1924)</article-title><source>Zookeys</source><day>25</day><month>7</month><year>2017</year><volume>2017</volume><issue>686</issue><fpage>137</fpage><lpage>147</lpage><pub-id pub-id-type="doi">10.3897/zookeys.686.11711</pub-id></mixed-citation></tp:treatment-meta><tp:nomenclature><tp:taxon-name>
            <tp:taxon-name-part taxon-name-part-type="genus" reg="Longicoelotes">Longicoelotes</tp:taxon-name-part>
            <tp:taxon-name-part taxon-name-part-type="species" reg="geei">geei</tp:taxon-name-part>
            <object-id xmlns:xlink="http://www.w3.org/1999/xlink" content-type="zoobank" xlink:type="simple">http://zoobank.org/AD46BF47-3AB3-42AD-97D9-7E4E39D83D28</object-id>
          </tp:taxon-name><tp:taxon-authority/><tp:taxon-status xmlns:xlink="http://www.w3.org/1999/xlink" xlink:type="simple">sp. n.</tp:taxon-status><xref ref-type="fig" rid="F1">Figs 1</xref><xref ref-type="fig" rid="F2">, 2</xref><xref ref-type="fig" rid="F5">, 5</xref><xref ref-type="fig" rid="F6">, 6</xref></tp:nomenclature><tp:treatment-sec sec-type="type material" id="SECID0EJPAC"><title>Type material.</title><p>
            <bold>Holotype</bold> ♂: China: Jiangxi Province: Wuyuan County, Lianhua Cave, <named-content xmlns:xlink="http://www.w3.org/1999/xlink" content-type="dwc:verbatimCoordinates" xlink:type="simple"><named-content content-type="geo-json" specific-use="{&#34;type&#34;:&#34;Point&#34;,&#34;coordinates&#34;:[117.614722,29.483889]}" id="NCID0EUPAC" xlink:type="simple">N29°29'02", E117°36'53"</named-content></named-content>, 350 m, 4.XII.2016, X. Zhang; <bold>Paratypes</bold>: 3♀ 2♂, same data as holotype; 3♀, the same locality, <named-content xmlns:xlink="http://www.w3.org/1999/xlink" content-type="dwc:verbatimCoordinates" xlink:type="simple"><named-content content-type="geo-json" specific-use="{&#34;type&#34;:&#34;Point&#34;,&#34;coordinates&#34;:[117.614722,29.483889]}" id="NCID0E5PAC" xlink:type="simple">N29°29'02", E117°36'53"</named-content></named-content>, 352 m, 20.V.2013, Y. Luo and J. Liu.</p></tp:treatment-sec><tp:treatment-sec sec-type="etymology" id="SECID0EEAAE"><title>Etymology.</title><p>The species is named after Mr. Nathaniel Gist Gee. Mr. Gee was an American biologist who lived in China about 35 years. He contributed greatly to the development of biological research and education in China, including the establishment of the first biology department in the history of university education in China (<xref ref-type="bibr" rid="B2">Fu 2016</xref>). He collected the holotype of <italic><tp:taxon-name><tp:taxon-name-part taxon-name-part-type="genus" reg="Longicoelotes">L.</tp:taxon-name-part> <tp:taxon-name-part taxon-name-part-type="species" reg="kulianganus">kulianganus</tp:taxon-name-part></tp:taxon-name></italic>.</p></tp:treatment-sec><tp:treatment-sec sec-type="diagnosis" id="SECID0EZAAE"><title>Diagnosis.</title><p>The male can be distinguished from all other <italic><tp:taxon-name><tp:taxon-name-part taxon-name-part-type="genus" reg="Longicoelotes">Longicoelotes</tp:taxon-name-part></tp:taxon-name></italic> species by its long cymbial furrow, about 1/3 length of cymbium (<italic>vs</italic> 1/4 or 1/5 in other species) (Figs <xref ref-type="fig" rid="F1">1</xref>, <xref ref-type="fig" rid="F3">3</xref>; <xref ref-type="bibr" rid="B6">Wang 2002</xref>: figs 312–314). The female differ from all other <italic><tp:taxon-name><tp:taxon-name-part taxon-name-part-type="genus" reg="Longicoelotes">Longicoelotes</tp:taxon-name-part></tp:taxon-name></italic> species by the nearly heart-shaped atrium and large anterior parts of copulatory ducts, subequal to receptacles (<italic>vs</italic> nearly triangular atrium and small anterior parts in <italic><tp:taxon-name><tp:taxon-name-part taxon-name-part-type="genus" reg="Longicoelotes">L.</tp:taxon-name-part> <tp:taxon-name-part taxon-name-part-type="species" reg="kulianganus">kulianganus</tp:taxon-name-part></tp:taxon-name></italic>, about 1/2 diameter of receptacles; nearly rounded atrium and extremely small anterior parts in <italic><tp:taxon-name><tp:taxon-name-part taxon-name-part-type="genus" reg="Longicoelotes">L.</tp:taxon-name-part> <tp:taxon-name-part taxon-name-part-type="species" reg="senkakuensis">senkakuensis</tp:taxon-name-part></tp:taxon-name></italic>, about 1/4 diameter of receptacles) (Figs <xref ref-type="fig" rid="F2">2</xref>, <xref ref-type="fig" rid="F4">4</xref>–<xref ref-type="fig" rid="F5">5</xref>; <xref ref-type="bibr" rid="B5">Shimojana 2000</xref>: figs 46–49).</p><fig id="F1" position="float" orientation="portrait"><label>Figure 1.</label><caption><p>Palp of <italic><tp:taxon-name><tp:taxon-name-part taxon-name-part-type="genus" reg="Longicoelotes">Longicoelotes</tp:taxon-name-part> <tp:taxon-name-part taxon-name-part-type="species" reg="geei">geei</tp:taxon-name-part></tp:taxon-name></italic> sp. n., holotype male. <bold>A</bold> Prolateral view <bold>B</bold> Ventral view <bold>C</bold> Retrolateral view. <abbrev xmlns:xlink="http://www.w3.org/1999/xlink" xlink:title="anterior tip of conductor" id="ABBRID0E3DAE" xlink:type="simple">CAT</abbrev> = anterior tip of conductor, <abbrev xmlns:xlink="http://www.w3.org/1999/xlink" xlink:title="cymbial furrow" id="ABBRID0EAEAE" xlink:type="simple">CF</abbrev> = cymbial furrow, <abbrev xmlns:xlink="http://www.w3.org/1999/xlink" xlink:title="conductor" id="ABBRID0EEEAE" xlink:type="simple">CO</abbrev> = conductor, <abbrev xmlns:xlink="http://www.w3.org/1999/xlink" xlink:title="posterior tip of conductor" id="ABBRID0EIEAE" xlink:type="simple">CPT</abbrev> = posterior tip of conductor, <abbrev xmlns:xlink="http://www.w3.org/1999/xlink" xlink:title="embolus" id="ABBRID0EMEAE" xlink:type="simple">E</abbrev> = embolus, <abbrev xmlns:xlink="http://www.w3.org/1999/xlink" xlink:title="embolic base" id="ABBRID0EQEAE" xlink:type="simple">EB</abbrev> = embolic base, <abbrev xmlns:xlink="http://www.w3.org/1999/xlink" xlink:title="median apophysis" id="ABBRID0EUEAE" xlink:type="simple">MA</abbrev> = median apophysis, <abbrev xmlns:xlink="http://www.w3.org/1999/xlink" xlink:title="patellar apophysis" id="ABBRID0EYEAE" xlink:type="simple">PA</abbrev> = patellar apophysis, <abbrev xmlns:xlink="http://www.w3.org/1999/xlink" xlink:title="subtegulum" id="ABBRID0E3EAE" xlink:type="simple">ST</abbrev> = subtegulum, <abbrev xmlns:xlink="http://www.w3.org/1999/xlink" xlink:title="tegulum" id="ABBRID0EAFAE" xlink:type="simple">T</abbrev> = tegulum, <abbrev xmlns:xlink="http://www.w3.org/1999/xlink" xlink:title="tegular sclerite" id="ABBRID0EEFAE" xlink:type="simple">TS</abbrev> = tegular sclerite, <abbrev xmlns:xlink="http://www.w3.org/1999/xlink" xlink:title="ventral tibial apophysis" id="ABBRID0EIFAE" xlink:type="simple">VTA</abbrev> = ventral tibial apophysis. Scale bar: equal for <bold>A, B, C</bold>.</p></caption><graphic xmlns:xlink="http://www.w3.org/1999/xlink" xlink:href="zookeys-686-137-g001.jpg" position="float" orientation="portrait" xlink:type="simple" id="oo_146588.jpg"/></fig></tp:treatment-sec><tp:treatment-sec sec-type="description" id="SECID0ETFAE"><title>Description.</title><p>
            <bold>Male (holotype)</bold>: Total length 6.00. Carapace 2.50 long, 2.00 wide. Abdomen 3.50 long, 1.75 wide. Eye sizes and interdistances: <abbrev xmlns:xlink="http://www.w3.org/1999/xlink" xlink:title="anterior median eye" id="ABBRID0E2FAE" xlink:type="simple">AME</abbrev> 0.15, <abbrev xmlns:xlink="http://www.w3.org/1999/xlink" xlink:title="anterior lateral eye" id="ABBRID0E6FAE" xlink:type="simple">ALE</abbrev> 0.13, <abbrev xmlns:xlink="http://www.w3.org/1999/xlink" xlink:title="posterior median eye" id="ABBRID0EDGAE" xlink:type="simple">PME</abbrev> 0.15, <abbrev xmlns:xlink="http://www.w3.org/1999/xlink" xlink:title="posterior lateral eye" id="ABBRID0EHGAE" xlink:type="simple">PLE</abbrev> 0.10; <abbrev xmlns:xlink="http://www.w3.org/1999/xlink" xlink:title="distance between AME and AME" id="ABBRID0ELGAE" xlink:type="simple">AME-AME</abbrev> 0.05, <abbrev xmlns:xlink="http://www.w3.org/1999/xlink" xlink:title="distance between AME and ALE" id="ABBRID0EPGAE" xlink:type="simple">AME-ALE</abbrev> 0.04, <abbrev xmlns:xlink="http://www.w3.org/1999/xlink" xlink:title="distance between PME and PME" id="ABBRID0ETGAE" xlink:type="simple">PME-PME</abbrev> 0.05, <abbrev xmlns:xlink="http://www.w3.org/1999/xlink" xlink:title="distance between PME and PLE" id="ABBRID0EXGAE" xlink:type="simple">PME-PLE</abbrev> 0.06. Leg measurements: I: 12.45 (3.30, 4.00, 3.00, 2.15); II: 11.30 (3.25, 3.30, 2.75, 2.00); III: 10.65 (3.00, 3.25, 2.75, 1.65); IV: 14.65 (4.00, 4.25, 4.15, 2.25). Carapace greenish, with black lateral margins, the radial grooves distinct. Abdomen yellow, with blackish herringbone patterns. Palp as in Fig. <xref ref-type="fig" rid="F1">1</xref>: patellar apophysis long, about 2 times longer than tibia; tibia short, about 1/5 length of cymbium; cymbial furrow long, about 1/3 length of cymbium; ventral tibial apophysis as long as tibia, without pointed tip, extending beyond the tibia; conductor slender and bifurcated; posterior tip of conductor bifurcated; anterior tip of conductor bifurcated, ventral part sharp, dorsal part lamellate; median apophysis reduced; embolus beginning at 5:30 o’clock position.</p><p>Leg spination in male:</p><table-wrap id="T2" position="float" orientation="portrait"><table id="TID0E1MAC" rules="all"><tbody><tr><td rowspan="1" colspan="1"/><td rowspan="1" colspan="1">
                    <bold><abbrev xmlns:xlink="http://www.w3.org/1999/xlink" xlink:title="femur" id="ABBRID0ESHAE" xlink:type="simple">Fe</abbrev></bold>
                  </td><td rowspan="1" colspan="1">
                    <bold><abbrev xmlns:xlink="http://www.w3.org/1999/xlink" xlink:title="patella" id="ABBRID0E2HAE" xlink:type="simple">Pa</abbrev></bold>
                  </td><td rowspan="1" colspan="1">
                    <bold><abbrev xmlns:xlink="http://www.w3.org/1999/xlink" xlink:title="tibia" id="ABBRID0EEIAE" xlink:type="simple">Ti</abbrev></bold>
                  </td><td rowspan="1" colspan="1">
                    <bold><abbrev xmlns:xlink="http://www.w3.org/1999/xlink" xlink:title="metatarsus" id="ABBRID0ENIAE" xlink:type="simple">Mt</abbrev></bold>
                  </td><td rowspan="1" colspan="1">
                    <bold><abbrev xmlns:xlink="http://www.w3.org/1999/xlink" xlink:title="tarsus" id="ABBRID0EWIAE" xlink:type="simple">Ta</abbrev></bold>
                  </td></tr><tr><td rowspan="1" colspan="1">I</td><td rowspan="1" colspan="1">3d 2p 1r</td><td rowspan="1" colspan="1">-</td><td rowspan="1" colspan="1">1p 3-3v</td><td rowspan="1" colspan="1">2p 3-3v</td><td rowspan="1" colspan="1">-</td></tr><tr><td rowspan="1" colspan="1">II</td><td rowspan="1" colspan="1">3d 3p 2r</td><td rowspan="1" colspan="1">1d 1p</td><td rowspan="1" colspan="1">2p 3-3v</td><td rowspan="1" colspan="1">1p 3-3v</td><td rowspan="1" colspan="1">-</td></tr><tr><td rowspan="1" colspan="1">III</td><td rowspan="1" colspan="1">3d 2p 2r</td><td rowspan="1" colspan="1">2d 1p 1r</td><td rowspan="1" colspan="1">2d 2p 3r 3-3v</td><td rowspan="1" colspan="1">2d 5p 5r 3-3v</td><td rowspan="1" colspan="1">1p 1r</td></tr><tr><td rowspan="1" colspan="1">IV</td><td rowspan="1" colspan="1">3d 2p 1r</td><td rowspan="1" colspan="1">2d 1p 1r</td><td rowspan="1" colspan="1">2d 2p 2r 3-3v</td><td rowspan="1" colspan="1">5p 5r 3-3v</td><td rowspan="1" colspan="1">2p 1r</td></tr></tbody></table></table-wrap><p>
            <bold>Female (paratype)</bold>: Total length 8.65. Carapace 4.10 long, 3.00 wide. Abdomen 4.55 long, 2.55 wide. Eye sizes and interdistances: <abbrev xmlns:xlink="http://www.w3.org/1999/xlink" xlink:title="anterior median eye" id="ABBRID0EKLAE" xlink:type="simple">AME</abbrev> 0.20, <abbrev xmlns:xlink="http://www.w3.org/1999/xlink" xlink:title="anterior lateral eye" id="ABBRID0EOLAE" xlink:type="simple">ALE</abbrev> 0.18, <abbrev xmlns:xlink="http://www.w3.org/1999/xlink" xlink:title="posterior median eye" id="ABBRID0ESLAE" xlink:type="simple">PME</abbrev> 0.18, <abbrev xmlns:xlink="http://www.w3.org/1999/xlink" xlink:title="posterior lateral eye" id="ABBRID0EWLAE" xlink:type="simple">PLE</abbrev> 0.15; <abbrev xmlns:xlink="http://www.w3.org/1999/xlink" xlink:title="distance between AME and AME" id="ABBRID0E1LAE" xlink:type="simple">AME-AME</abbrev> 0.08, <abbrev xmlns:xlink="http://www.w3.org/1999/xlink" xlink:title="distance between AME and ALE" id="ABBRID0E5LAE" xlink:type="simple">AME-ALE</abbrev> 0.05, <abbrev xmlns:xlink="http://www.w3.org/1999/xlink" xlink:title="distance between PME and PME" id="ABBRID0ECMAE" xlink:type="simple">PME-PME</abbrev> 0.10, <abbrev xmlns:xlink="http://www.w3.org/1999/xlink" xlink:title="distance between PME and PLE" id="ABBRID0EGMAE" xlink:type="simple">PME-PLE</abbrev> 0.10. Leg measurements: I: 14.25 (4.00, 5.00, 3.25, 2.00); II: 12.20 (3.50, 4.00, 3.00, 1.70); III: 11.35 (3.25, 3.75, 2.75, 1.60); IV: 15.95 (4.50, 5.10, 4.25, 2.10). Carapace reddish, with black lateral margins, the radial grooves distinct; sternum with light stripes. Abdomen black, with yellow spots and herringbone patterns. Epigyne as in Fig. <xref ref-type="fig" rid="F2">2</xref>: atrium nearly heart-shaped, length subequal to width; copulatory openings indistinct; copulatory ducts long, about 1.5 times longer than diameter of receptacles, touching each other; receptacles separated, about 1/2 diameter of receptacles; hoods indistinct.</p><fig id="F2" position="float" orientation="portrait"><label>Figure 2.</label><caption><p>
                <italic><tp:taxon-name><tp:taxon-name-part taxon-name-part-type="genus" reg="Longicoelotes">Longicoelotes</tp:taxon-name-part> <tp:taxon-name-part taxon-name-part-type="species" reg="geei">geei</tp:taxon-name-part></tp:taxon-name></italic> sp. n., female paratype and male holotype. <bold>A</bold> Epigyne, ventral view <bold>B</bold> Vulva, dorsal view <bold>C</bold> Male habitus, dorsal view <bold>D</bold> Female habitus, dorsal view <bold>E</bold> Female habitus, ventral view. <abbrev xmlns:xlink="http://www.w3.org/1999/xlink" xlink:title="epigynal atrium" id="ABBRID0ELNAE" xlink:type="simple">A</abbrev> = epigynal atrium, <abbrev xmlns:xlink="http://www.w3.org/1999/xlink" xlink:title="copulatory duct" id="ABBRID0EPNAE" xlink:type="simple">CD</abbrev> = copulatory duct, <abbrev xmlns:xlink="http://www.w3.org/1999/xlink" xlink:title="fertilization duct" id="ABBRID0ETNAE" xlink:type="simple">FD</abbrev> = fertilization duct, <abbrev xmlns:xlink="http://www.w3.org/1999/xlink" xlink:title="posterior margin of atrium" id="ABBRID0EXNAE" xlink:type="simple">PM</abbrev> = posterior margin of atrium, <abbrev xmlns:xlink="http://www.w3.org/1999/xlink" xlink:title="receptacle" id="ABBRID0E2NAE" xlink:type="simple">R</abbrev> = receptacle. Scale bars: equal for <bold>D, E</bold>.</p></caption><graphic xmlns:xlink="http://www.w3.org/1999/xlink" xlink:href="zookeys-686-137-g002.jpg" position="float" orientation="portrait" xlink:type="simple" id="oo_146590.jpg"/></fig><p>Leg spination in female:</p><table-wrap id="T3" position="float" orientation="portrait"><table id="TID0EQDAE" rules="all"><tbody><tr><td rowspan="1" colspan="1"/><td rowspan="1" colspan="1">
                    <bold><abbrev xmlns:xlink="http://www.w3.org/1999/xlink" xlink:title="femur" id="ABBRID0EZOAE" xlink:type="simple">Fe</abbrev></bold>
                  </td><td rowspan="1" colspan="1">
                    <bold><abbrev xmlns:xlink="http://www.w3.org/1999/xlink" xlink:title="patella" id="ABBRID0ECPAE" xlink:type="simple">Pa</abbrev></bold>
                  </td><td rowspan="1" colspan="1">
                    <bold><abbrev xmlns:xlink="http://www.w3.org/1999/xlink" xlink:title="tibia" id="ABBRID0ELPAE" xlink:type="simple">Ti</abbrev></bold>
                  </td><td rowspan="1" colspan="1">
                    <bold><abbrev xmlns:xlink="http://www.w3.org/1999/xlink" xlink:title="metatarsus" id="ABBRID0EUPAE" xlink:type="simple">Mt</abbrev></bold>
                  </td><td rowspan="1" colspan="1">
                    <bold><abbrev xmlns:xlink="http://www.w3.org/1999/xlink" xlink:title="tarsus" id="ABBRID0E4PAE" xlink:type="simple">Ta</abbrev></bold>
                  </td></tr><tr><td rowspan="1" colspan="1">I</td><td rowspan="1" colspan="1">3d 2p 1r</td><td rowspan="1" colspan="1">-</td><td rowspan="1" colspan="1">1p 3-3v</td><td rowspan="1" colspan="1">1p 3-3v</td><td rowspan="1" colspan="1">-</td></tr><tr><td rowspan="1" colspan="1">II</td><td rowspan="1" colspan="1">3d 2p 2r</td><td rowspan="1" colspan="1">-</td><td rowspan="1" colspan="1">2p 3-3v</td><td rowspan="1" colspan="1">3p 1r 3-3v</td><td rowspan="1" colspan="1">-</td></tr><tr><td rowspan="1" colspan="1">III</td><td rowspan="1" colspan="1">3d 2p 2r</td><td rowspan="1" colspan="1">1d 1p</td><td rowspan="1" colspan="1">2d 2p 2r 3-3v</td><td rowspan="1" colspan="1">5p 5r 3-3v</td><td rowspan="1" colspan="1">1r</td></tr><tr><td rowspan="1" colspan="1">IV</td><td rowspan="1" colspan="1">3d 1p 1r</td><td rowspan="1" colspan="1">1d 1r</td><td rowspan="1" colspan="1">2d 2p 2r 3-3v</td><td rowspan="1" colspan="1">1d 5p 5r 3-3v</td><td rowspan="1" colspan="1">1p 1r</td></tr></tbody></table></table-wrap></tp:treatment-sec><tp:treatment-sec sec-type="distribution" id="SECID0ENSAE"><title>Distribution.</title><p>Known only from Jiangxi Province of China (Fig. <xref ref-type="fig" rid="F6">6</xref>).</p></tp:treatment-sec><tp:treatment-sec><!--Section generated to contain objects referenced in tp:taxon-treatment.--><fig id="F5" position="float" orientation="portrait"><label>Figure 5.</label><caption><p>
                <italic><tp:taxon-name><tp:taxon-name-part taxon-name-part-type="genus" reg="Longicoelotes">Longicoelotes</tp:taxon-name-part> <tp:taxon-name-part taxon-name-part-type="species" reg="geei">geei</tp:taxon-name-part></tp:taxon-name></italic> sp. n. (<bold>A–F, M–R)</bold> and <italic><tp:taxon-name><tp:taxon-name-part taxon-name-part-type="genus" reg="Longicoelotes">L.</tp:taxon-name-part> <tp:taxon-name-part taxon-name-part-type="species" reg="kulianganus">kulianganus</tp:taxon-name-part></tp:taxon-name></italic> (<bold>G–L</bold>, <bold>S–X)</bold>, variations in shape of epigynal atrium and size of copulatory ducts. <bold>A–L</bold> Epigyne, ventral view <bold>M–X</bold> Vulva, dorsal view.</p></caption><graphic xmlns:xlink="http://www.w3.org/1999/xlink" xlink:href="zookeys-686-137-g005.jpg" position="float" orientation="portrait" xlink:type="simple" id="oo_146593.jpg"/></fig><fig id="F6" position="float" orientation="portrait"><label>Figure 6.</label><caption><p>Collecting localities of two <italic><tp:taxon-name><tp:taxon-name-part taxon-name-part-type="genus" reg="Longicoelotes">Longicoelotes</tp:taxon-name-part></tp:taxon-name></italic> species from China. <bold>1</bold>. <italic><tp:taxon-name><tp:taxon-name-part taxon-name-part-type="genus" reg="Longicoelotes">L.</tp:taxon-name-part> <tp:taxon-name-part taxon-name-part-type="species" reg="geei">geei</tp:taxon-name-part></tp:taxon-name></italic> sp. n., <bold>2</bold>. <italic><tp:taxon-name><tp:taxon-name-part taxon-name-part-type="genus" reg="Longicoelotes">L.</tp:taxon-name-part> <tp:taxon-name-part taxon-name-part-type="species" reg="kulianganus">kulianganus</tp:taxon-name-part></tp:taxon-name></italic>.</p></caption><graphic xmlns:xlink="http://www.w3.org/1999/xlink" xlink:href="zookeys-686-137-g006.jpg" position="float" orientation="portrait" xlink:type="simple" id="oo_146594.jpg"/></fig><fig id="F3" position="float" orientation="portrait"><label>Figure 3.</label><caption><p>Palp of <italic><tp:taxon-name><tp:taxon-name-part taxon-name-part-type="genus" reg="Longicoelotes">Longicoelotes</tp:taxon-name-part> <tp:taxon-name-part taxon-name-part-type="species" reg="kulianganus">kulianganus</tp:taxon-name-part></tp:taxon-name></italic>, specimen from Guling. <bold>A</bold> Prolateral view <bold>B</bold> Ventral view <bold>C</bold> Retrolateral view. <abbrev xmlns:xlink="http://www.w3.org/1999/xlink" xlink:title="anterior tip of conductor" id="ABBRID0EFZAE" xlink:type="simple">CAT</abbrev> = anterior tip of conductor, <abbrev xmlns:xlink="http://www.w3.org/1999/xlink" xlink:title="cymbial furrow" id="ABBRID0EJZAE" xlink:type="simple">CF</abbrev> = cymbial furrow, <abbrev xmlns:xlink="http://www.w3.org/1999/xlink" xlink:title="conductor" id="ABBRID0ENZAE" xlink:type="simple">CO</abbrev> = conductor, <abbrev xmlns:xlink="http://www.w3.org/1999/xlink" xlink:title="posterior tip of conductor" id="ABBRID0ERZAE" xlink:type="simple">CPT</abbrev> = posterior tip of conductor, <abbrev xmlns:xlink="http://www.w3.org/1999/xlink" xlink:title="embolus" id="ABBRID0EVZAE" xlink:type="simple">E</abbrev> = embolus, <abbrev xmlns:xlink="http://www.w3.org/1999/xlink" xlink:title="embolic base" id="ABBRID0EZZAE" xlink:type="simple">EB</abbrev> = embolic base, <abbrev xmlns:xlink="http://www.w3.org/1999/xlink" xlink:title="median apophysis" id="ABBRID0E4ZAE" xlink:type="simple">MA</abbrev> = median apophysis, <abbrev xmlns:xlink="http://www.w3.org/1999/xlink" xlink:title="patellar apophysis" id="ABBRID0EB1AE" xlink:type="simple">PA</abbrev> = patellar apophysis, <abbrev xmlns:xlink="http://www.w3.org/1999/xlink" xlink:title="subtegulum" id="ABBRID0EF1AE" xlink:type="simple">ST</abbrev> = subtegulum, <abbrev xmlns:xlink="http://www.w3.org/1999/xlink" xlink:title="tegulum" id="ABBRID0EJ1AE" xlink:type="simple">T</abbrev> = tegulum, <abbrev xmlns:xlink="http://www.w3.org/1999/xlink" xlink:title="tegular sclerite" id="ABBRID0EN1AE" xlink:type="simple">TS</abbrev> = tegular sclerite, <abbrev xmlns:xlink="http://www.w3.org/1999/xlink" xlink:title="ventral tibial apophysis" id="ABBRID0ER1AE" xlink:type="simple">VTA</abbrev> = ventral tibial apophysis. Scale bar: equal for <bold>A, B, C</bold>.</p></caption><graphic xmlns:xlink="http://www.w3.org/1999/xlink" xlink:href="zookeys-686-137-g003.jpg" position="float" orientation="portrait" xlink:type="simple" id="oo_146591.jpg"/></fig><fig id="F4" position="float" orientation="portrait"><label>Figure 4.</label><caption><p>
                <italic><tp:taxon-name><tp:taxon-name-part taxon-name-part-type="genus" reg="Longicoelotes">Longicoelotes</tp:taxon-name-part> <tp:taxon-name-part taxon-name-part-type="species" reg="kulianganus">kulianganus</tp:taxon-name-part></tp:taxon-name></italic>, specimen from Guling. <bold>A</bold> Epigyne, ventral view <bold>B</bold> Vulva, dorsal view <bold>C</bold> Male habitus, dorsal view <bold>D</bold> Female habitus, dorsal view <bold>E</bold> Female habitus, ventral view. <abbrev xmlns:xlink="http://www.w3.org/1999/xlink" xlink:title="epigynal atrium" id="ABBRID0EQCAG" xlink:type="simple">A</abbrev> = epigynal atrium, <abbrev xmlns:xlink="http://www.w3.org/1999/xlink" xlink:title="copulatory duct" id="ABBRID0EUCAG" xlink:type="simple">CD</abbrev> = copulatory duct, <abbrev xmlns:xlink="http://www.w3.org/1999/xlink" xlink:title="fertilization duct" id="ABBRID0EYCAG" xlink:type="simple">FD</abbrev> = fertilization duct, <abbrev xmlns:xlink="http://www.w3.org/1999/xlink" xlink:title="epigynal hood" id="ABBRID0E3CAG" xlink:type="simple">H</abbrev> = epigynal hood, <abbrev xmlns:xlink="http://www.w3.org/1999/xlink" xlink:title="posterior margin of atrium" id="ABBRID0EADAG" xlink:type="simple">PM</abbrev> = posterior margin of atrium, <abbrev xmlns:xlink="http://www.w3.org/1999/xlink" xlink:title="receptacle" id="ABBRID0EEDAG" xlink:type="simple">R</abbrev> = receptacle. Scale bars: equal for <bold>D, E</bold>.</p></caption><graphic xmlns:xlink="http://www.w3.org/1999/xlink" xlink:href="zookeys-686-137-g004.jpg" position="float" orientation="portrait" xlink:type="simple" id="oo_146592.jpg"/></fig></tp:treatment-sec><ref-list><ref id="B2"><mixed-citation xmlns:xlink="http://www.w3.org/1999/xlink" xlink:type="simple">
          <person-group><name name-style="western"><surname>Fu</surname><given-names>L</given-names></name></person-group> (<year>2016</year>) <article-title>Nathaniel Gist Gee’s contribution to biology in modern China</article-title>. <source>Protein &amp; Cell</source> <volume>8</volume>(<issue>4</issue>): <fpage>237</fpage>–<lpage>239</lpage>. <ext-link xlink:type="simple" ext-link-type="doi" xlink:href="10.1007/s13238-016-0318-x">https://doi.org/10.1007/s13238-016-0318-x</ext-link></mixed-citation></ref><ref id="B6"><mixed-citation xmlns:xlink="http://www.w3.org/1999/xlink" xlink:type="simple">
          <person-group><name name-style="western"><surname>Wang</surname><given-names>XP</given-names></name></person-group> (<year>2002</year>) <article-title>A generic-level revision of the spider subfamily <tp:taxon-name><tp:taxon-name-part taxon-name-part-type="subfamily">Coelotinae</tp:taxon-name-part></tp:taxon-name> (<tp:taxon-name><tp:taxon-name-part taxon-name-part-type="order">Araneae</tp:taxon-name-part></tp:taxon-name>, <tp:taxon-name><tp:taxon-name-part taxon-name-part-type="family">Amaurobiidae</tp:taxon-name-part></tp:taxon-name>)</article-title>. <source>Bulletin of the American Museum of Natural History</source> <volume>269</volume>: <fpage>1</fpage>–<lpage>150</lpage>. <ext-link xlink:type="simple" ext-link-type="doi" xlink:href="10.1206/0003-0090(2002)269%3C0001:AGLROT%3E2.0.CO;2">https://doi.org/10.1206/0003-0090(2002)269&lt;0001:AGLROT&gt;2.0.CO;2</ext-link></mixed-citation></ref><ref id="B5"><mixed-citation xmlns:xlink="http://www.w3.org/1999/xlink" xlink:type="simple">
          <person-group><name name-style="western"><surname>Shimojana</surname><given-names>M</given-names></name></person-group> (<year>2000</year>) <article-title>Description of eleven new species of the genus <italic><tp:taxon-name><tp:taxon-name-part taxon-name-part-type="genus">Coelotes</tp:taxon-name-part></tp:taxon-name></italic> (<tp:taxon-name><tp:taxon-name-part taxon-name-part-type="order">Araneae</tp:taxon-name-part></tp:taxon-name>: <tp:taxon-name><tp:taxon-name-part taxon-name-part-type="family">Amaurobiidae</tp:taxon-name-part></tp:taxon-name>) from the Ryukyu Islands, Japan</article-title>. <source>Acta Arachnologica</source> <volume>49</volume>: <fpage>165</fpage>–<lpage>189</lpage>. <ext-link xlink:type="simple" ext-link-type="doi" xlink:href="10.2476/asjaa.49.165">https://doi.org/10.2476/asjaa.49.165</ext-link></mixed-citation></ref></ref-list></tp:taxon-treatment>
