# Supplementary material for: A new species of Longicoelotes (Araneae, Agelenidae) from China, with the first description of the male of L. kulianganus (Chamberlin, 1924)
Source: Zookeys. 2017 Jul 25;(686):137–47. doi: 10.3897/zookeys.686.11711 (PMC5672569; doi:10.3897/zookeys.686.11711)
Supplement: XML Treatment for Longicoelotes kulianganus [file zookeys.686.11711-treatment3.xml]

<!DOCTYPE tp:taxon-treatment
  PUBLIC "-//TaxonX//DTD Taxonomic Treatment Publishing DTD v0 20100105//EN" "tax-treatment-NSO.dtd">
<tp:taxon-treatment xmlns:tp="http://www.plazi.org/taxpub"><tp:treatment-meta><kwd-group><label>Taxon classification</label><kwd><named-content xmlns:xlink="http://www.w3.org/1999/xlink" content-type="kingdom">Animalia</named-content></kwd><kwd><named-content xmlns:xlink="http://www.w3.org/1999/xlink" content-type="order">ORDO</named-content></kwd><kwd><named-content xmlns:xlink="http://www.w3.org/1999/xlink" content-type="family">FAMILIA</named-content></kwd></kwd-group><mixed-citation publication-type="journal"><person-group><name><surname>Zhang</surname><given-names>Xiaoqing</given-names></name><name><surname>Zhao</surname><given-names>Zhe</given-names></name></person-group><article-title>A new species of <italic><tp:taxon-name><tp:taxon-name-part taxon-name-part-type="genus" reg="Longicoelotes">Longicoelotes</tp:taxon-name-part></tp:taxon-name></italic> (<tp:taxon-name><tp:taxon-name-part taxon-name-part-type="order">Araneae</tp:taxon-name-part></tp:taxon-name>, <tp:taxon-name><tp:taxon-name-part taxon-name-part-type="family">Agelenidae</tp:taxon-name-part></tp:taxon-name>) from China, with the first description of the male of <italic><tp:taxon-name><tp:taxon-name-part taxon-name-part-type="genus" reg="Longicoelotes">L.</tp:taxon-name-part> <tp:taxon-name-part taxon-name-part-type="species" reg="kulianganus">kulianganus</tp:taxon-name-part></tp:taxon-name></italic> (Chamberlin, 1924)</article-title><source>Zookeys</source><day>25</day><month>7</month><year>2017</year><volume>2017</volume><issue>686</issue><fpage>137</fpage><lpage>147</lpage><pub-id pub-id-type="doi">10.3897/zookeys.686.11711</pub-id></mixed-citation></tp:treatment-meta><tp:nomenclature><tp:taxon-name>
            <tp:taxon-name-part taxon-name-part-type="genus" reg="Longicoelotes">Longicoelotes</tp:taxon-name-part>
            <tp:taxon-name-part taxon-name-part-type="species" reg="kulianganus">kulianganus</tp:taxon-name-part>
          </tp:taxon-name><tp:taxon-authority>(Chamberlin, 1924)</tp:taxon-authority><xref ref-type="fig" rid="F3">Figs 3</xref><xref ref-type="fig" rid="F4">, 4</xref><xref ref-type="fig" rid="F5">, 5</xref><xref ref-type="fig" rid="F6">, 6</xref><tp:nomenclature-citation-list><tp:nomenclature-citation><tp:taxon-name>
                <tp:taxon-name-part taxon-name-part-type="genus" reg="Coelotes">Coelotes</tp:taxon-name-part> <tp:taxon-name-part taxon-name-part-type="species" reg="kulianganus">kulianganus</tp:taxon-name-part></tp:taxon-name><comment>Chamberlin, 1924: 24, pl. 5, fig. 40 (♀).</comment></tp:nomenclature-citation><tp:nomenclature-citation><tp:taxon-name>
                <tp:taxon-name-part taxon-name-part-type="genus" reg="Longicoelotes">Longicoelotes</tp:taxon-name-part> <tp:taxon-name-part taxon-name-part-type="species" reg="kulianganus">kulianganus</tp:taxon-name-part></tp:taxon-name><comment>: <xref ref-type="bibr" rid="B7">Wang 2003</xref>: 560 (transferred from <tp:taxon-name><tp:taxon-name-part taxon-name-part-type="genus" reg="Coelotes">Coelotes</tp:taxon-name-part></tp:taxon-name>).</comment></tp:nomenclature-citation></tp:nomenclature-citation-list></tp:nomenclature><tp:treatment-sec sec-type="material" id="SECID0EPVAE"><title>Material examined.</title><p>2♀ 3♂, China: Fujian Province: Fuzhou Prefecture: Guling (new name for Kuliang), Liushanwang Park, <named-content xmlns:xlink="http://www.w3.org/1999/xlink" content-type="dwc:verbatimCoordinates" xlink:type="simple"><named-content content-type="geo-json" specific-use="{&#34;type&#34;:&#34;Point&#34;,&#34;coordinates&#34;:[119.392222,26.092778]}" id="NCID0EYVAE" xlink:type="simple">N26°05'34", E119°23'32"</named-content></named-content>, 725 m, 1.XII.2016, X. Zhang; 2♀ 8♂, the same locality, Yixia Villa, <named-content xmlns:xlink="http://www.w3.org/1999/xlink" content-type="dwc:verbatimCoordinates" xlink:type="simple"><named-content content-type="geo-json" specific-use="{&#34;type&#34;:&#34;Point&#34;,&#34;coordinates&#34;:[119.392222,26.092222]}" id="NCID0EAWAE" xlink:type="simple">N26°05'32", E119°23'32"</named-content></named-content>, 718 m, 1.XII.2016, X. Zhang; 5♀ 3♂, the same locality, swimming pool, <named-content xmlns:xlink="http://www.w3.org/1999/xlink" content-type="dwc:verbatimCoordinates" xlink:type="simple"><named-content content-type="geo-json" specific-use="{&#34;type&#34;:&#34;Point&#34;,&#34;coordinates&#34;:[119.391667,26.092500]}" id="NCID0EIWAE" xlink:type="simple">N26°05'33", E119°23'30"</named-content></named-content>, 684 m, 2.XII.2016, X. Zhang.</p></tp:treatment-sec><tp:treatment-sec sec-type="diagnosis" id="SECID0ENWAE"><title>Diagnosis.</title><p>The male can be distinguished from other <italic><tp:taxon-name><tp:taxon-name-part taxon-name-part-type="genus" reg="Longicoelotes">Longicoelotes</tp:taxon-name-part></tp:taxon-name></italic> species by indistinct median apophysis and short cymbial furrow, about 1/5 length of cymbium (<italic>vs</italic> 1/3 in <italic><tp:taxon-name><tp:taxon-name-part taxon-name-part-type="genus" reg="Longicoelotes">L.</tp:taxon-name-part> <tp:taxon-name-part taxon-name-part-type="species" reg="geei">geei</tp:taxon-name-part></tp:taxon-name></italic> sp. n.) (Figs <xref ref-type="fig" rid="F1">1</xref>, <xref ref-type="fig" rid="F3">3</xref>; <xref ref-type="bibr" rid="B6">Wang 2002</xref>: figs 312–314). The female can be separated from other congeners by its nearly triangular atrium and rounded anterior parts of copulatory ducts (<italic>vs</italic> nearly rounded atrium and extremely small anterior parts of copulatory ducts in <italic><tp:taxon-name><tp:taxon-name-part taxon-name-part-type="genus" reg="Longicoelotes">L.</tp:taxon-name-part> <tp:taxon-name-part taxon-name-part-type="species" reg="senkakuensis">senkakuensis</tp:taxon-name-part></tp:taxon-name></italic>) (Figs <xref ref-type="fig" rid="F4">4</xref>–<xref ref-type="fig" rid="F5">5</xref>; <xref ref-type="bibr" rid="B5">Shimojana 2000</xref>: figs 46–49).</p><fig id="F3" position="float" orientation="portrait"><label>Figure 3.</label><caption><p>Palp of <italic><tp:taxon-name><tp:taxon-name-part taxon-name-part-type="genus" reg="Longicoelotes">Longicoelotes</tp:taxon-name-part> <tp:taxon-name-part taxon-name-part-type="species" reg="kulianganus">kulianganus</tp:taxon-name-part></tp:taxon-name></italic>, specimen from Guling. <bold>A</bold> Prolateral view <bold>B</bold> Ventral view <bold>C</bold> Retrolateral view. <abbrev xmlns:xlink="http://www.w3.org/1999/xlink" xlink:title="anterior tip of conductor" id="ABBRID0EFZAE" xlink:type="simple">CAT</abbrev> = anterior tip of conductor, <abbrev xmlns:xlink="http://www.w3.org/1999/xlink" xlink:title="cymbial furrow" id="ABBRID0EJZAE" xlink:type="simple">CF</abbrev> = cymbial furrow, <abbrev xmlns:xlink="http://www.w3.org/1999/xlink" xlink:title="conductor" id="ABBRID0ENZAE" xlink:type="simple">CO</abbrev> = conductor, <abbrev xmlns:xlink="http://www.w3.org/1999/xlink" xlink:title="posterior tip of conductor" id="ABBRID0ERZAE" xlink:type="simple">CPT</abbrev> = posterior tip of conductor, <abbrev xmlns:xlink="http://www.w3.org/1999/xlink" xlink:title="embolus" id="ABBRID0EVZAE" xlink:type="simple">E</abbrev> = embolus, <abbrev xmlns:xlink="http://www.w3.org/1999/xlink" xlink:title="embolic base" id="ABBRID0EZZAE" xlink:type="simple">EB</abbrev> = embolic base, <abbrev xmlns:xlink="http://www.w3.org/1999/xlink" xlink:title="median apophysis" id="ABBRID0E4ZAE" xlink:type="simple">MA</abbrev> = median apophysis, <abbrev xmlns:xlink="http://www.w3.org/1999/xlink" xlink:title="patellar apophysis" id="ABBRID0EB1AE" xlink:type="simple">PA</abbrev> = patellar apophysis, <abbrev xmlns:xlink="http://www.w3.org/1999/xlink" xlink:title="subtegulum" id="ABBRID0EF1AE" xlink:type="simple">ST</abbrev> = subtegulum, <abbrev xmlns:xlink="http://www.w3.org/1999/xlink" xlink:title="tegulum" id="ABBRID0EJ1AE" xlink:type="simple">T</abbrev> = tegulum, <abbrev xmlns:xlink="http://www.w3.org/1999/xlink" xlink:title="tegular sclerite" id="ABBRID0EN1AE" xlink:type="simple">TS</abbrev> = tegular sclerite, <abbrev xmlns:xlink="http://www.w3.org/1999/xlink" xlink:title="ventral tibial apophysis" id="ABBRID0ER1AE" xlink:type="simple">VTA</abbrev> = ventral tibial apophysis. Scale bar: equal for <bold>A, B, C</bold>.</p></caption><graphic xmlns:xlink="http://www.w3.org/1999/xlink" xlink:href="zookeys-686-137-g003.jpg" position="float" orientation="portrait" xlink:type="simple" id="oo_146591.jpg"/></fig></tp:treatment-sec><tp:treatment-sec sec-type="description" id="SECID0E31AE"><title>Description.</title><p>
            <bold>Male</bold>: Total length 8.00. Carapace 3.50 long, 2.75 wide. Abdomen 4.50 long, 2.50 wide. Eye sizes and interdistances: <abbrev xmlns:xlink="http://www.w3.org/1999/xlink" xlink:title="anterior median eye" id="ABBRID0EE2AE" xlink:type="simple">AME</abbrev> 0.20, <abbrev xmlns:xlink="http://www.w3.org/1999/xlink" xlink:title="anterior lateral eye" id="ABBRID0EI2AE" xlink:type="simple">ALE</abbrev> 0.18, <abbrev xmlns:xlink="http://www.w3.org/1999/xlink" xlink:title="posterior median eye" id="ABBRID0EM2AE" xlink:type="simple">PME</abbrev> 0.19, <abbrev xmlns:xlink="http://www.w3.org/1999/xlink" xlink:title="posterior lateral eye" id="ABBRID0EQ2AE" xlink:type="simple">PLE</abbrev> 0.15; <abbrev xmlns:xlink="http://www.w3.org/1999/xlink" xlink:title="distance between AME and AME" id="ABBRID0EU2AE" xlink:type="simple">AME-AME</abbrev> 0.05, <abbrev xmlns:xlink="http://www.w3.org/1999/xlink" xlink:title="distance between AME and ALE" id="ABBRID0EY2AE" xlink:type="simple">AME-ALE</abbrev> 0.05, <abbrev xmlns:xlink="http://www.w3.org/1999/xlink" xlink:title="distance between PME and PME" id="ABBRID0E32AE" xlink:type="simple">PME-PME</abbrev> 0.08, <abbrev xmlns:xlink="http://www.w3.org/1999/xlink" xlink:title="distance between PME and PLE" id="ABBRID0EA3AE" xlink:type="simple">PME-PLE</abbrev> 0.08. Leg measurements: I: 14.75 (4.25, 4.75, 3.50, 2.25); II: 12.35 (3.50, 4.00, 3.00, 1.85); III: 11.80 (3.30, 3.50, 3.25, 1.75); IV: 16.25 (4.50, 5.00, 4.50, 2.25). Carapace greenish, the radial grooves indistinct. Abdomen grayish, with blackish herringbone patterns. Palp as in Fig. <xref ref-type="fig" rid="F3">3</xref>: patellar apophysis long, about 2 times longer than tibia; tibia short, about 1/4 length of cymbium; cymbial furrow short, about 1/5 length of cymbium; ventral tibial apophysis subequal to the tibial length, without pointed tip; conductor broad and bifurcated; posterior tip of conductor bifurcated; anterior tip of conductor bifurcated, ventral part nearly spine-shaped, dorsal part lamellate; median apophysis indistinct; embolus beginning at 6:00 o’clock position.</p><p>Leg spination in male:</p><table-wrap id="T4" position="float" orientation="portrait"><table id="TID0ELNAE" rules="all"><tbody><tr><th rowspan="1" colspan="1"/><th rowspan="1" colspan="1">
                    <abbrev xmlns:xlink="http://www.w3.org/1999/xlink" xlink:title="femur" id="ABBRID0E13AE" xlink:type="simple">Fe</abbrev>
                  </th><th rowspan="1" colspan="1">
                    <abbrev xmlns:xlink="http://www.w3.org/1999/xlink" xlink:title="patella" id="ABBRID0EC4AE" xlink:type="simple">Pa</abbrev>
                  </th><th rowspan="1" colspan="1">
                    <abbrev xmlns:xlink="http://www.w3.org/1999/xlink" xlink:title="tibia" id="ABBRID0EK4AE" xlink:type="simple">Ti</abbrev>
                  </th><th rowspan="1" colspan="1">
                    <abbrev xmlns:xlink="http://www.w3.org/1999/xlink" xlink:title="metatarsus" id="ABBRID0ES4AE" xlink:type="simple">Mt</abbrev>
                  </th><th rowspan="1" colspan="1">
                    <abbrev xmlns:xlink="http://www.w3.org/1999/xlink" xlink:title="tarsus" id="ABBRID0E14AE" xlink:type="simple">Ta</abbrev>
                  </th></tr><tr><td rowspan="1" colspan="1">I</td><td rowspan="1" colspan="1">3d 2p 1r</td><td rowspan="1" colspan="1">-</td><td rowspan="1" colspan="1">3-3v</td><td rowspan="1" colspan="1">1p 3-3v</td><td rowspan="1" colspan="1">-</td></tr><tr><td rowspan="1" colspan="1">II</td><td rowspan="1" colspan="1">3d 1p 1r</td><td rowspan="1" colspan="1">-</td><td rowspan="1" colspan="1">2p 3-3v</td><td rowspan="1" colspan="1">3p 3-3v</td><td rowspan="1" colspan="1">-</td></tr><tr><td rowspan="1" colspan="1">III</td><td rowspan="1" colspan="1">3d 2p 2r</td><td rowspan="1" colspan="1">1d 1p 1r</td><td rowspan="1" colspan="1">2d 2p 2r 3-3v</td><td rowspan="1" colspan="1">5p 5r 3-3v</td><td rowspan="1" colspan="1">2p 1r</td></tr><tr><td rowspan="1" colspan="1">IV</td><td rowspan="1" colspan="1">3d 2p 1r</td><td rowspan="1" colspan="1">1d 1p 1r</td><td rowspan="1" colspan="1">2d 2p 2r 3-3v</td><td rowspan="1" colspan="1">5p 5r 3-3v</td><td rowspan="1" colspan="1">2p 1r</td></tr></tbody></table></table-wrap><p>
            <bold>Female</bold>: Total length 6.75. Carapace 2.75 long, 2.15 wide. Abdomen 4.00 long, 2.25 wide. Eye sizes and interdistances: <abbrev xmlns:xlink="http://www.w3.org/1999/xlink" xlink:title="anterior median eye" id="ABBRID0EPAAG" xlink:type="simple">AME</abbrev> 0.15, <abbrev xmlns:xlink="http://www.w3.org/1999/xlink" xlink:title="anterior lateral eye" id="ABBRID0ETAAG" xlink:type="simple">ALE</abbrev> 0.15, <abbrev xmlns:xlink="http://www.w3.org/1999/xlink" xlink:title="posterior median eye" id="ABBRID0EXAAG" xlink:type="simple">PME</abbrev> 0.16, <abbrev xmlns:xlink="http://www.w3.org/1999/xlink" xlink:title="posterior lateral eye" id="ABBRID0E2AAG" xlink:type="simple">PLE</abbrev> 0.13; <abbrev xmlns:xlink="http://www.w3.org/1999/xlink" xlink:title="distance between AME and AME" id="ABBRID0E6AAG" xlink:type="simple">AME-AME</abbrev> 0.06, <abbrev xmlns:xlink="http://www.w3.org/1999/xlink" xlink:title="distance between AME and ALE" id="ABBRID0EDBAG" xlink:type="simple">AME-ALE</abbrev> 0.05, <abbrev xmlns:xlink="http://www.w3.org/1999/xlink" xlink:title="distance between PME and PME" id="ABBRID0EHBAG" xlink:type="simple">PME-PME</abbrev> 0.10, <abbrev xmlns:xlink="http://www.w3.org/1999/xlink" xlink:title="distance between PME and PLE" id="ABBRID0ELBAG" xlink:type="simple">PME-PLE</abbrev> 0.10. Leg measurements: I: 10.50 (3.00, 3.50, 2.50, 1.50); II: 9.20 (2.75, 3.00, 2.25, 1.20); III: 8.70 (2.50, 2.70, 2.25, 1.25); IV: 12.00 (3.50, 3.75, 3.25, 1.50). Carapace greenish, with black lateral margins, the radial grooves distinct; sternum with light stripes. Abdomen black, with yellow spots and herringbone patterns. Epigyne as in Fig. <xref ref-type="fig" rid="F4">4</xref>: atrium with well delimited posterior margin, length subequal to width; copulatory openings indistinct, hidden by posterior margin of atrium; copulatory ducts long, about 2 times longer than diameter of receptacles; receptacles widely separated, subequal to diameter receptacles; hoods distinct.</p><fig id="F4" position="float" orientation="portrait"><label>Figure 4.</label><caption><p>
                <italic><tp:taxon-name><tp:taxon-name-part taxon-name-part-type="genus" reg="Longicoelotes">Longicoelotes</tp:taxon-name-part> <tp:taxon-name-part taxon-name-part-type="species" reg="kulianganus">kulianganus</tp:taxon-name-part></tp:taxon-name></italic>, specimen from Guling. <bold>A</bold> Epigyne, ventral view <bold>B</bold> Vulva, dorsal view <bold>C</bold> Male habitus, dorsal view <bold>D</bold> Female habitus, dorsal view <bold>E</bold> Female habitus, ventral view. <abbrev xmlns:xlink="http://www.w3.org/1999/xlink" xlink:title="epigynal atrium" id="ABBRID0EQCAG" xlink:type="simple">A</abbrev> = epigynal atrium, <abbrev xmlns:xlink="http://www.w3.org/1999/xlink" xlink:title="copulatory duct" id="ABBRID0EUCAG" xlink:type="simple">CD</abbrev> = copulatory duct, <abbrev xmlns:xlink="http://www.w3.org/1999/xlink" xlink:title="fertilization duct" id="ABBRID0EYCAG" xlink:type="simple">FD</abbrev> = fertilization duct, <abbrev xmlns:xlink="http://www.w3.org/1999/xlink" xlink:title="epigynal hood" id="ABBRID0E3CAG" xlink:type="simple">H</abbrev> = epigynal hood, <abbrev xmlns:xlink="http://www.w3.org/1999/xlink" xlink:title="posterior margin of atrium" id="ABBRID0EADAG" xlink:type="simple">PM</abbrev> = posterior margin of atrium, <abbrev xmlns:xlink="http://www.w3.org/1999/xlink" xlink:title="receptacle" id="ABBRID0EEDAG" xlink:type="simple">R</abbrev> = receptacle. Scale bars: equal for <bold>D, E</bold>.</p></caption><graphic xmlns:xlink="http://www.w3.org/1999/xlink" xlink:href="zookeys-686-137-g004.jpg" position="float" orientation="portrait" xlink:type="simple" id="oo_146592.jpg"/></fig><fig id="F5" position="float" orientation="portrait"><label>Figure 5.</label><caption><p>
                <italic><tp:taxon-name><tp:taxon-name-part taxon-name-part-type="genus" reg="Longicoelotes">Longicoelotes</tp:taxon-name-part> <tp:taxon-name-part taxon-name-part-type="species" reg="geei">geei</tp:taxon-name-part></tp:taxon-name></italic> sp. n. (<bold>A–F, M–R)</bold> and <italic><tp:taxon-name><tp:taxon-name-part taxon-name-part-type="genus" reg="Longicoelotes">L.</tp:taxon-name-part> <tp:taxon-name-part taxon-name-part-type="species" reg="kulianganus">kulianganus</tp:taxon-name-part></tp:taxon-name></italic> (<bold>G–L</bold>, <bold>S–X)</bold>, variations in shape of epigynal atrium and size of copulatory ducts. <bold>A–L</bold> Epigyne, ventral view <bold>M–X</bold> Vulva, dorsal view.</p></caption><graphic xmlns:xlink="http://www.w3.org/1999/xlink" xlink:href="zookeys-686-137-g005.jpg" position="float" orientation="portrait" xlink:type="simple" id="oo_146593.jpg"/></fig><p>Leg spination in female:</p><table-wrap id="T5" position="float" orientation="portrait"><table id="TID0E1UAE" rules="all"><tbody><tr><th rowspan="1" colspan="1"/><th rowspan="1" colspan="1">
                    <abbrev xmlns:xlink="http://www.w3.org/1999/xlink" xlink:title="femur" id="ABBRID0EOFAG" xlink:type="simple">Fe</abbrev>
                  </th><th rowspan="1" colspan="1">
                    <abbrev xmlns:xlink="http://www.w3.org/1999/xlink" xlink:title="patella" id="ABBRID0EWFAG" xlink:type="simple">Pa</abbrev>
                  </th><th rowspan="1" colspan="1">
                    <abbrev xmlns:xlink="http://www.w3.org/1999/xlink" xlink:title="tibia" id="ABBRID0E5FAG" xlink:type="simple">Ti</abbrev>
                  </th><th rowspan="1" colspan="1">
                    <abbrev xmlns:xlink="http://www.w3.org/1999/xlink" xlink:title="metatarsus" id="ABBRID0EGGAG" xlink:type="simple">Mt</abbrev>
                  </th><th rowspan="1" colspan="1">
                    <abbrev xmlns:xlink="http://www.w3.org/1999/xlink" xlink:title="tarsus" id="ABBRID0EOGAG" xlink:type="simple">Ta</abbrev>
                  </th></tr><tr><td rowspan="1" colspan="1">I</td><td rowspan="1" colspan="1">3d 2p 1r</td><td rowspan="1" colspan="1">-</td><td rowspan="1" colspan="1">1p 3-3v</td><td rowspan="1" colspan="1">3-3v</td><td rowspan="1" colspan="1">-</td></tr><tr><td rowspan="1" colspan="1">II</td><td rowspan="1" colspan="1">3d 2p 2r</td><td rowspan="1" colspan="1">2d 1p</td><td rowspan="1" colspan="1">2p 3-3v</td><td rowspan="1" colspan="1">3p 1r 3-3v</td><td rowspan="1" colspan="1">-</td></tr><tr><td rowspan="1" colspan="1">III</td><td rowspan="1" colspan="1">3d 2p 2r</td><td rowspan="1" colspan="1">2d 1p 1r</td><td rowspan="1" colspan="1">2p 3r 3-3v</td><td rowspan="1" colspan="1">5p 5r 3-3v</td><td rowspan="1" colspan="1">1p 1r</td></tr><tr><td rowspan="1" colspan="1">IV</td><td rowspan="1" colspan="1">3d 1p 1r</td><td rowspan="1" colspan="1">1d 1p 1r</td><td rowspan="1" colspan="1">2d 2p 2r 3-3v</td><td rowspan="1" colspan="1">5p 5r 3-3v</td><td rowspan="1" colspan="1">1p 1r</td></tr></tbody></table></table-wrap></tp:treatment-sec><tp:treatment-sec sec-type="distribution" id="SECID0E5IAG"><title>Distribution.</title><p>Known only from Fujian Province of China (Fig. <xref ref-type="fig" rid="F6">6</xref>).</p><fig id="F6" position="float" orientation="portrait"><label>Figure 6.</label><caption><p>Collecting localities of two <italic><tp:taxon-name><tp:taxon-name-part taxon-name-part-type="genus" reg="Longicoelotes">Longicoelotes</tp:taxon-name-part></tp:taxon-name></italic> species from China. <bold>1</bold>. <italic><tp:taxon-name><tp:taxon-name-part taxon-name-part-type="genus" reg="Longicoelotes">L.</tp:taxon-name-part> <tp:taxon-name-part taxon-name-part-type="species" reg="geei">geei</tp:taxon-name-part></tp:taxon-name></italic> sp. n., <bold>2</bold>. <italic><tp:taxon-name><tp:taxon-name-part taxon-name-part-type="genus" reg="Longicoelotes">L.</tp:taxon-name-part> <tp:taxon-name-part taxon-name-part-type="species" reg="kulianganus">kulianganus</tp:taxon-name-part></tp:taxon-name></italic>.</p></caption><graphic xmlns:xlink="http://www.w3.org/1999/xlink" xlink:href="zookeys-686-137-g006.jpg" position="float" orientation="portrait" xlink:type="simple" id="oo_146594.jpg"/></fig></tp:treatment-sec><tp:treatment-sec><!--Section generated to contain objects referenced in tp:taxon-treatment.--><fig id="F1" position="float" orientation="portrait"><label>Figure 1.</label><caption><p>Palp of <italic><tp:taxon-name><tp:taxon-name-part taxon-name-part-type="genus" reg="Longicoelotes">Longicoelotes</tp:taxon-name-part> <tp:taxon-name-part taxon-name-part-type="species" reg="geei">geei</tp:taxon-name-part></tp:taxon-name></italic> sp. n., holotype male. <bold>A</bold> Prolateral view <bold>B</bold> Ventral view <bold>C</bold> Retrolateral view. <abbrev xmlns:xlink="http://www.w3.org/1999/xlink" xlink:title="anterior tip of conductor" id="ABBRID0E3DAE" xlink:type="simple">CAT</abbrev> = anterior tip of conductor, <abbrev xmlns:xlink="http://www.w3.org/1999/xlink" xlink:title="cymbial furrow" id="ABBRID0EAEAE" xlink:type="simple">CF</abbrev> = cymbial furrow, <abbrev xmlns:xlink="http://www.w3.org/1999/xlink" xlink:title="conductor" id="ABBRID0EEEAE" xlink:type="simple">CO</abbrev> = conductor, <abbrev xmlns:xlink="http://www.w3.org/1999/xlink" xlink:title="posterior tip of conductor" id="ABBRID0EIEAE" xlink:type="simple">CPT</abbrev> = posterior tip of conductor, <abbrev xmlns:xlink="http://www.w3.org/1999/xlink" xlink:title="embolus" id="ABBRID0EMEAE" xlink:type="simple">E</abbrev> = embolus, <abbrev xmlns:xlink="http://www.w3.org/1999/xlink" xlink:title="embolic base" id="ABBRID0EQEAE" xlink:type="simple">EB</abbrev> = embolic base, <abbrev xmlns:xlink="http://www.w3.org/1999/xlink" xlink:title="median apophysis" id="ABBRID0EUEAE" xlink:type="simple">MA</abbrev> = median apophysis, <abbrev xmlns:xlink="http://www.w3.org/1999/xlink" xlink:title="patellar apophysis" id="ABBRID0EYEAE" xlink:type="simple">PA</abbrev> = patellar apophysis, <abbrev xmlns:xlink="http://www.w3.org/1999/xlink" xlink:title="subtegulum" id="ABBRID0E3EAE" xlink:type="simple">ST</abbrev> = subtegulum, <abbrev xmlns:xlink="http://www.w3.org/1999/xlink" xlink:title="tegulum" id="ABBRID0EAFAE" xlink:type="simple">T</abbrev> = tegulum, <abbrev xmlns:xlink="http://www.w3.org/1999/xlink" xlink:title="tegular sclerite" id="ABBRID0EEFAE" xlink:type="simple">TS</abbrev> = tegular sclerite, <abbrev xmlns:xlink="http://www.w3.org/1999/xlink" xlink:title="ventral tibial apophysis" id="ABBRID0EIFAE" xlink:type="simple">VTA</abbrev> = ventral tibial apophysis. Scale bar: equal for <bold>A, B, C</bold>.</p></caption><graphic xmlns:xlink="http://www.w3.org/1999/xlink" xlink:href="zookeys-686-137-g001.jpg" position="float" orientation="portrait" xlink:type="simple" id="oo_146588.jpg"/></fig></tp:treatment-sec><ref-list><ref id="B7"><mixed-citation xmlns:xlink="http://www.w3.org/1999/xlink" xlink:type="simple">
          <person-group><name name-style="western"><surname>Wang</surname><given-names>XP</given-names></name></person-group> (<year>2003</year>) <article-title>Species revision of the coelotine spider genera <italic><tp:taxon-name><tp:taxon-name-part taxon-name-part-type="genus">Bifidocoelotes</tp:taxon-name-part></tp:taxon-name></italic>, <italic><tp:taxon-name><tp:taxon-name-part taxon-name-part-type="genus">Coronilla</tp:taxon-name-part></tp:taxon-name></italic>, <italic><tp:taxon-name><tp:taxon-name-part taxon-name-part-type="genus">Draconarius</tp:taxon-name-part></tp:taxon-name></italic>, <italic><tp:taxon-name><tp:taxon-name-part taxon-name-part-type="genus">Femoracoelotes</tp:taxon-name-part></tp:taxon-name></italic>, <italic><tp:taxon-name><tp:taxon-name-part taxon-name-part-type="genus">Leptocoelotes</tp:taxon-name-part></tp:taxon-name></italic>, <italic><tp:taxon-name><tp:taxon-name-part taxon-name-part-type="genus">Longicoelotes</tp:taxon-name-part></tp:taxon-name></italic>, <italic><tp:taxon-name><tp:taxon-name-part taxon-name-part-type="genus">Platocoelotes</tp:taxon-name-part></tp:taxon-name></italic>, <italic><tp:taxon-name><tp:taxon-name-part taxon-name-part-type="genus">Spiricoelotes</tp:taxon-name-part></tp:taxon-name></italic>, <italic><tp:taxon-name><tp:taxon-name-part taxon-name-part-type="genus">Tegecoelotes</tp:taxon-name-part></tp:taxon-name></italic>, and <italic><tp:taxon-name><tp:taxon-name-part taxon-name-part-type="genus">Tonsilla</tp:taxon-name-part></tp:taxon-name></italic> (<tp:taxon-name><tp:taxon-name-part taxon-name-part-type="order">Araneae</tp:taxon-name-part></tp:taxon-name>: <tp:taxon-name><tp:taxon-name-part taxon-name-part-type="family">Amaurobiidae</tp:taxon-name-part></tp:taxon-name>)</article-title>. <source>Proceedings of the California Academy of Sciences</source> <volume>54</volume>: <fpage>499</fpage>–<lpage>662</lpage>.</mixed-citation></ref><ref id="B6"><mixed-citation xmlns:xlink="http://www.w3.org/1999/xlink" xlink:type="simple">
          <person-group><name name-style="western"><surname>Wang</surname><given-names>XP</given-names></name></person-group> (<year>2002</year>) <article-title>A generic-level revision of the spider subfamily <tp:taxon-name><tp:taxon-name-part taxon-name-part-type="subfamily">Coelotinae</tp:taxon-name-part></tp:taxon-name> (<tp:taxon-name><tp:taxon-name-part taxon-name-part-type="order">Araneae</tp:taxon-name-part></tp:taxon-name>, <tp:taxon-name><tp:taxon-name-part taxon-name-part-type="family">Amaurobiidae</tp:taxon-name-part></tp:taxon-name>)</article-title>. <source>Bulletin of the American Museum of Natural History</source> <volume>269</volume>: <fpage>1</fpage>–<lpage>150</lpage>. <ext-link xlink:type="simple" ext-link-type="doi" xlink:href="10.1206/0003-0090(2002)269%3C0001:AGLROT%3E2.0.CO;2">https://doi.org/10.1206/0003-0090(2002)269&lt;0001:AGLROT&gt;2.0.CO;2</ext-link></mixed-citation></ref><ref id="B5"><mixed-citation xmlns:xlink="http://www.w3.org/1999/xlink" xlink:type="simple">
          <person-group><name name-style="western"><surname>Shimojana</surname><given-names>M</given-names></name></person-group> (<year>2000</year>) <article-title>Description of eleven new species of the genus <italic><tp:taxon-name><tp:taxon-name-part taxon-name-part-type="genus">Coelotes</tp:taxon-name-part></tp:taxon-name></italic> (<tp:taxon-name><tp:taxon-name-part taxon-name-part-type="order">Araneae</tp:taxon-name-part></tp:taxon-name>: <tp:taxon-name><tp:taxon-name-part taxon-name-part-type="family">Amaurobiidae</tp:taxon-name-part></tp:taxon-name>) from the Ryukyu Islands, Japan</article-title>. <source>Acta Arachnologica</source> <volume>49</volume>: <fpage>165</fpage>–<lpage>189</lpage>. <ext-link xlink:type="simple" ext-link-type="doi" xlink:href="10.2476/asjaa.49.165">https://doi.org/10.2476/asjaa.49.165</ext-link></mixed-citation></ref></ref-list></tp:taxon-treatment>
